# Supplementary material for: Community acceptability of Seasonal Malaria Chemoprevention of morbidity and mortality in young children: A qualitative study in the Upper West Region of Ghana
Source: PLoS One. 2019 May 17;14(5):e0216486. doi: 10.1371/journal.pone.0216486 (PMC6524792; doi:10.1371/journal.pone.0216486)
Supplement: S1 File — (ZIP) [file pone.0216486.s001.zip]

Archive with 6 entries (6 files):
- Study data set-Nvivo coding/Acceptability of the SMC interventiuon.docx
- Study data set-Nvivo coding/Knowledge on the rationale of the SMC.docx
- Study data set-Nvivo coding/Patients adherence.docx
- Study data set-Nvivo coding/Perceptions of other family members.docx
- Study data set-Nvivo coding/Prevalence of malaria among under five children.docx
- Study data set-Nvivo coding/Side effects of the drug.docx
